# Supplementary material for: Predictive Value of Circulatory Total VEGF-A and VEGF-A Isoforms for the Efficacy of Anti-PD-1/PD-L1 Antibodies in Patients with Non-Small-Cell Lung Cancer
Source: Cancers (Basel). 2025 Feb 7;17(4):572. doi: 10.3390/cancers17040572 (PMC11853576; doi:10.3390/cancers17040572)
Supplement: Supplementary file 1 [file cancers-17-00572-s001.zip]

Archive with 1 entries (1 files):
- cancers-3443992-supplementary.pdf
